# Supplementary material for: Historic Treponema pallidum genomes from Colonial Mexico retrieved from archaeological remains
Source: PLoS Negl Trop Dis. 2018 Jun 21;12(6):e0006447. doi: 10.1371/journal.pntd.0006447 (PMC6013024; doi:10.1371/journal.pntd.0006447)
Supplement: S1 Table — For strains 94A and 94B all genes are listed that reject tree topologies other than those that place the strains within the yaws clade. For strain 133 all genes are listed that reject tree topologies other than those that exclude all possible positions within the syphilis clade. In case a gene rejects varying sets of tree topologies during multiple TREE-PUZZLE runs the different patterns are listed (separated by '//'). If a gene does not reject any of the tree topologies for one of the strains the rejection pattern is denoted as '0'. SNP positions of 94A and 94B that are specifically shared with Fribourg (a representative of the Yaws clade), Nichols (a representative of the Nichols clade) or SS14 (a representative of the SS14 clade) are listed for affected genes. For each position, the alternative allele and the representative strain that shares this SNP position are represented for 94A and 94B. If multiple SNP positions from a gene contribute to the ambiguity, all the SNP positions are specified (separated by ';'). In cases were one of the two strains has missing data this is indicated by a '*'. The effect of the SNPs along with the nucleotide change (specified in sense strand direction) and codon change is specified as well as the annotated gene function. If a gene is within genomic regions predicted to be recombining by ClonalFrameML in strains 94A and 94B, the region is specified. Pseudogenes are labeled with '(a)'. (XLSX) [file pntd.0006447.s004.xlsx]

## Sheet: Sheet1
Genes	Contradicting Tree Topologies			SNPs of 94A and 94B specifically shared with representative (Fribourg, SS14, Nichols) clades								Recombination events predicted by ClonalframeML	Function
	94A rejected tree models	94B rejected tree models	133 rejected tree models	Position	Alternative Allele for 94A	Strain sharing SNP specifically with 94A	Alternative Allele for 94B	Strain sharing SNP specifically with 94B	SNP Effect	Variation in Gene	Variation in Protein
TPANIC_RS00025	8,9	8,9	8,9	*	*	*	*	*	*	*	*	*	DNA gyrase subunit A
TPANIC_RS00030	4,5,6,7,8,9	4,5,6,7,8,9	0	7052	G	Fribourg	G	Fribourg	NON-SYNONYMOUS	239A>G	Gln80Arg	6971 - 11072	peptide ABC transporter permease
TPANIC_RS00035 (a)	4,5,6,7,8,9	4,5,6,7,8,9	0	7052	G	Fribourg	G	Fribourg	SYNONYMOUS	39A>G	Ala13Ala	6971 - 11072	hypothetical protein
TPANIC_RS00040 (a)	1,2	1,2,8,9//1,2	4,5,6,7,8,9	*	*	*	*	*	*	*	*	6971 - 11072	hypothetical protein
TPANIC_RS00045	0	0	0	*	*	*	*	*	*	*	*	6971 - 11072	hypothetical protein
TPANIC_RS00200	0	0	2,3,4,5,6,7,8,9	*	*	*	*	*	*	*	*	*	chemotaxis protein
TPANIC_RS00320	0	0	2,3,4,5,6,7,8,9	*	*	*	*	*	*	*	*	*	hypothetical protein
TPANIC_RS00325	1,2//1,2,6,7	1,2,6,7//1,2	0	73158	.	Nichols	.	Nichols	NON-SYNONYMOUS	502A>G	Ile168Val	*	hypothetical protein
TPANIC_RS00355	6,7	6,7	0	*	*	*	*	*	*	*	*	*	hypothetical protein
TPANIC_RS00405	1,2,6,7	1,2,6,7	6,7	*	*	*	*	*	*	*	*	*	hypothetical protein
TPANIC_RS00590	1,2,3,5,8,9	1,2,3,5,8,9	0	134933	A	SS14	A	SS14	SYNONYMOUS	1776C>T	Cys592Cys	*	hypothetical protein
TPANIC_RS00605	1,2	1,2	6,7	*	*	*	*	*	*	*	*	*	ABC transporter
TPANIC_RS00635	8,9	8,9	8,9	*	*	*	*	*	*	*	*	*	hypothetical protein
TPANIC_RS00645-TPANIC_RS00650 (INTERGENIC)	*	*	*	149166;149537	C;*	SS14;*	C	SS14	INTERGENIC	149166T>C;149537G>C	*	*	*
TPANIC_RS00650-TPANIC_RS00655 (INTERGENIC)	*	*	*	150555;150557	*	*	.	Nichols	INTERGENIC	150555C>G;150557G>C	*	*	*
TPANIC_RS00680	1,2	1,2	0	*	*	*	*	*	*	*	*	155865 - 156964	hypothetical protein
TPANIC_RS00680-TPANIC_RS00685 (INTERGENIC)	*	*	*	156722	A	Fribourg	A	Fribourg	INTERGENIC	156722G>A	*	155865 - 156964	*
TPANIC_RS00685	0	0	0	*	*	*	*	*	*	*	*	155865 - 156964	hypothetical protein
TPANIC_RS00695	1,2,3,5,8,9	1,2,3,5,8,9//1,2,8,9	6,7//6,7,8,9	158193;158649;158774;158976;159374	A;G;*;A;*	SS14;SS14;*;SS14;*	A;G;C;A;T	SS14	NON-SYNONYMOUS	251G>A;707T>G;832G>C;1034C>A;1432A>T	Gly84Glu;Met236Arg;Glu278Gln;Ala345Glu;Thr478Ser	*	hypothetical protein
TPANIC_RS00830	0	0	0	*	*	*	*	*	*	*	*	185966 - 187177	periplasmic zinc-binding protein TroA
TPANIC_RS00835	4,5,6,7,8,9//0	4,5,6,7,8,9	0	187064;187073;187177	*;*;G	*;*;Fribourg	G	Fribourg	SYNONYMOUS;SYNONYMOUS;NON-SYNONYMOUS	228A>G;237A>G;341T>G	Lys76Lys;Arg79Arg;Leu114Arg	185966 - 187177	zinc transport system ATP-binding protein TroB
TPANIC_RS00890	0	6,7	6,7	*	*	*	*	*	*	*	*	*	hypothetical protein
TPANIC_RS00895	1,2,3,5,6,7,8,9	1,2,3,5,6,7,8,9	6,7	198334;198352;198396;198428	*;*;T;T	*;*;SS14;SS14	G;C;T;T	SS14	SYNONYMOUS;SYNONYMOUS;NON-SYNONYMOUS;NON-SYNONYMOUS	1332T>C;1314A>G;1270G>A;1238G>A	Thr444Thr;Val438Val;Glu424Lys;Gly413Glu	*	hypothetical protein
TPANIC_RS00965	0	0	2,3,4,5,6,7,8,9	*	*	*	*	*	*	*	*	*	50S ribosomal protein L22
TPANIC_RS00985	0	0	2,3,4,5,6,7,8,9	*	*	*	*	*	*	*	*	*	30S ribosomal protein S17
TPANIC_RS01055	0	0	2,3,4,5,6,7,8,9	*	*	*	*	*	*	*	*	*	DNA-directed RNA polymerase subunit alpha
TPANIC_RS01435	1,2,3,4,6,7	1,2,3,4,6,7	8,9	302121	.	Nichols	.	Nichols	NON-SYNONYMOUS	736G>A	Gly246Ser	*	hypothetical protein
TPANIC_RS01475	6,7,8,9//4,5,6,7,8,9//6,7//4,5,6,7	6,7,8,9//6,7//4,5,6,7,8,9	0	312093	A	Fribourg	A	Fribourg	SYNONYMOUS	750G>A	Lys250Lys	*	hypothetical protein
TPANIC_RS01505	1,2	1,2	4,5,6,7,8,9	320692;320834	T;C	SS14	T;C	SS14	NON-SYNONYMOUS;SYNONYMOUS	1513G>A;1371A>G	Val505Ile;Leu457Leu	*	hypothetical protein
TPANIC_RS01530	1,2,3,5,8,9	1,2,3,5,8,9	6,7	327426	A	SS14	A	SS14	SYNONYMOUS	663G>A	Pro221Pro	*	amino acid ABC transporter substrate-binding protein
TPANIC_RS01535	8,9	8,9	8,9	*	*	*	*	*	*	*	*	*	single-stranded DNA-binding protein
TPANIC_RS01545	4,5,6,7,8,9	4,5,6,7,8,9	0	330491;330624;330635;330832	*;A;*;A	*;Fribourg;*;Fribourg	T;A;A;*	Fribourg;Fribourg;Fribourg;*	NON-SYNONYMOUS;NON-SYNONYMOUS;NON-SYNONYMOUS;SYNONYMOUS	1348C>T;1481G>A;1492G>A;1689G>A	Leu450Phe;Arg494Gln;Glu498Lys;Thr563Thr	330251 - 330832	hypothetical protein
TPANIC_RS01555-TPANIC_RS01560 (INTERGENIC)	*	*	*	333551	.	Nichols	*	*	INTERGENIC	333551A>G	*	*	*
TPANIC_RS01560	0	0	6,7	*	*	*	*	*	*	*	*	*	hypothetical protein
TPANIC_RS01590	2	2,6	2,3,4,5,6,8,9	347260;347568	*;A	*;Fribourg	A	Fribourg	NON-SYNONYMOUS	1778T>A;2086G>A	Leu593Gln;Gly696Ser	346215 - 347572	membrane protein
TPANIC_RS01665	0	0	0	*	*	*	*	*	*	*	*	363829 - 364553	bifunctional folylpolyglutamate synthase/dihydrofolate synthase
TPANIC_RS01695	4,5,6,7,8,9	4,5,6,7,8,9	4,5,6,7,8,9	372469;372472;372485	*;*;G	*;*;Fribourg	G;A;G	Fribourg	NON-SYNONYMOUS;SYNONYMOUS;NON-SYNONYMOUS	30A>G;33G>A;46A>G	Ile10Met;Ala11Ala;Thr16Ala	372469 - 374924	hypothetical protein
TPANIC_RS01700	0	0	0	*	*	*	*	*	*	*	*	372469 - 374924	hypothetical protein
TPANIC_RS01705	0	0	0	*	*	*	*	*	*	*	*	372469 - 374924	membrane protein
TPANIC_RS01715	0	1,2	1,2	*	*	*	*	*	*	*	*	*	gamma-glutamyl-phosphate reductase
TPANIC_RS01860	0	0	0	*	*	*	*	*	*	*	*	407766 - 409924	helicase
TPANIC_RS01865	0	0	0	*	*	*	*	*	*	*	*	407766 - 409924	hypothetical protein
TPANIC_RS01870	4,5,6,7,8,9	4,5,6,7,8,9	4,5,6,7,8,9	409340	G	Fribourg	G	Fribourg	NON-SYNONYMOUS	11A>G	Asn4Ser	407766 - 409924	division/cell wall cluster transcriptional repressor MraZ
TPANIC_RS01875	4,5,6,7,8,9	4,5,6,7,8,9	0	409924	A	Fribourg	A	Fribourg	NON-SYNONYMOUS	149G>A	Arg50Gln	407766 - 409924	ribosomal RNA small subunit methyltransferase H
TPANIC_RS01965	6,7	6,7	0	*	*	*	*	*	*	*	*	*	flagellum-specific ATP synthase
TPANIC_RS02010	4,5,6,7,8,9	4,5,6,7,8,9	4,5,6,7,8,9	438422	G	Fribourg	G	Fribourg	SYNONYMOUS	57A>G	Val19Val	*	protein translocase subunit SecF
TPANIC_RS02045	0	0	2,3,4,5,6,7,8,9	*	*	*	*	*	*	*	*	*	galactokinase
TPANIC_RS02055	1,2	1,2	6,7	*	*	*	*	*	*	*	*	*	hypothetical protein
TPANIC_RS02105	0	6,7	0	*	*	*	*	*	*	*	*	*	type III pantothenate kinase
TPANIC_RS02115	1,2,6,7//1,2,7//1,2	1,2,6,7//1,2	4,5,6,7,8,9	*	*	*	*	*	*	*	*	*	hypothetical protein
TPANIC_RS02150	0	0	2,3,4,5,6,7,8,9	*	*	*	*	*	*	*	*	*	NAD(+) kinase
TPANIC_RS02190	6,7	6,7	0	*	*	*	*	*	*	*	*	*	hypothetical protein
TPANIC_RS02205	0	0	2,3,4,5,6,7,8,9	*	*	*	*	*	*	*	*	*	isoleucine--tRNA ligase
TPANIC_RS02260	1,2,4,5,9	1,2,4,5,6,7,9	4,5,6,7,8,9	492826;493531	*	*	C;G	Fribourg	NON-SYNONYMOUS	301T>C;1006A>G	Ser101Pro;Thr336Ala	492826 - 493531	hypothetical protein
TPANIC_RS02300	8,9	8,9	8,9	*	*	*	*	*	*	*	*	*	hypothetical protein
TPANIC_RS02350	1,2//1//0	1,2	4,5,6,7,8,9	*	*	*	*	*	*	*	*	*	hypothetical protein
TPANIC_RS02365 (a)	1,2,8,9//1,2,3,5,8,9	1,2,3,5,8,9//1,2,8,9	6,7	521090;521150	A	SS14	A	SS14	NON-SYNONYMOUS	1142G>T;1082C>T	Cys381Phe;Pro361Leu	*	hypothetical protein
TPANIC_RS02370	4,5,6,8,9	4,5,6//4,5,6,8,9//4,5,6,9	4,5,6,8,9	522981;523060;523146	*;G;G	*;Fribourg;Fribourg	A;*;G	Fribourg;*;Fribourg	NON-SYNONYMOUS	523G>A;602C>G;688A>G	Gly175Ser;Ser201Cys;Arg230Gly	*	chemotaxis protein
TPANIC_RS02420	4,5,6,7,8,9	4,5,6,7,8,9	4,5,6,7,8,9	534323	A	Fribourg	A	Fribourg	SYNONYMOUS	849C>A	Gly283Gly	533712 - 534323	rod shape-determining protein
TPANIC_RS02445	1,2	1,2	6,7	*	*	*	*	*	*	*	*	*	hypothetical protein
TPANIC_RS02505	6,7	6,7	2,3,4,5,6,7,8,9	*	*	*	*	*	*	*	*	*	2-C-methyl-D-erythritol 2%2C4-cyclodiphosphate synthase
TPANIC_RS02520	6,7	2,3,5,6,7,9	6,7,8,9//6,7,9	*	*	*	*	*	*	*	*	555547 - 557793	hypothetical protein
TPANIC_RS02550	0	0	2,3,4,5,6,7,8,9	*	*	*	*	*	*	*	*	*	hypothetical protein
TPANIC_RS02685	8,9	0	0	*	*	*	*	*	*	*	*	*	4-hydroxy-3-methylbut-2-enyl diphosphate reductase
TPANIC_RS02690	8,9	8,9	8,9	*	*	*	*	*	*	*	*	*	hypothetical protein
TPANIC_RS02695	6,7,8,9	6,7,8,9	4,5,6,7,8,9	594364	A	Fribourg	A	Fribourg	SYNONYMOUS	1095C>A	Gly365Gly	*	hypothetical protein
TPANIC_RS02730	6,7	6,7	6,7	*	*	*	*	*	*	*	*	*	phosphoglycolate phosphatase
TPANIC_RS02750	1,2,8,9//1,8,9//8,9	1,2,8,9//8,9	4,5,6,7,8,9	*	*	*	*	*	*	*	*	*	NiCoT family nickel (Ni2+)-cobalt (Co2+) transporter
TPANIC_RS02755	1,2,8,9	1,2,8,9	4,5,6,7,8,9	*	*	*	*	*	*	*	*	*	tRNA sulfurtransferase ThiI
TPANIC_RS02760	1,2,3,4,6,7//1,2,4,6,7//1,2,6,7	1,2,3,4,6,7//1,2,6,7//1,2,4,6,7	8,9	608437	.	Nichols	.	Nichols	NON-SYNONYMOUS	1535G>A	Ser512Asn	*	transketolase
TPANIC_RS02795	0	0	3,4,5,6,7,8,9	*	*	*	*	*	*	*	*	*	alginate O-acetyltransferase
TPANIC_RS02820	0	6,7	6,7	*	*	*	*	*	*	*	*	*	Tp70 protein
TPANIC_RS02825	1,2	1,2	4,5,6,7,8,9//3,4,5,6,7,8,9	*	*	*	*	*	*	*	*	*	hypothetical protein
TPANIC_RS02830	1,2,6,7	1,2,6,7	4,5,6,7,8,9	*	*	*	*	*	*	*	*	*	hypothetical protein
TPANIC_RS02870	0	0	2,3,4,5,6,7,8,9	*	*	*	*	*	*	*	*	*	ABC transporter permease
TPANIC_RS02900	6,7	6,7	6,7	*	*	*	*	*	*	*	*	*	HPr kinase/phosphorylase
TPANIC_RS02950	1,2,3,5,8,9	1,2,3,5,8,9	6,7	652210	C	SS14	C	SS14	NON-SYNONYMOUS	355A>G	Thr119Ala	*	hypothetical protein
TPANIC_RS02975	1,2	1,2	6,7	*	*	*	*	*	*	*	*	*	isoprenyl transferase
TPANIC_RS03010	1,2	1,2	6,7	*	*	*	*	*	*	*	*	*	asparagine--tRNA ligase
TPANIC_RS03025	1,2	1,2	4,5,6,7,8,9	667340	T	SS14	T	SS14	SYNONYMOUS	1413C>T	Ser471Ser	*	Fe-S cluster assembly protein SufB
TPANIC_RS03120	0	0	2,3,4,5,6,7,8,9	*	*	*	*	*	*	*	*	*	chemotaxis response regulator protein-glutamate methylesterase
TPANIC_RS03195	6,7	6,7	6,7	*	*	*	*	*	*	*	*	*	lysine--tRNA ligase
TPANIC_RS03300	8,9	1,2,8,9	8,9	*	*	*	*	*	*	*	*	*	uridine kinase
TPANIC_RS03390-TPANIC_RS03395 (INTERGENIC)	*	*	*	749757	G	SS14	G	SS14	INTERGENIC	749757A>G	*	*	*
TPANIC_RS03395	0	0	2,3,4,5,6,7,8,9	*	*	*	*	*	*	*	*	*	glucose/galactose-binding lipoprotein
TPANIC_RS03400	0	0	2,3,4,5,6,7,8,9	*	*	*	*	*	*	*	*	*	galactose/methyl galactoside import ATP-binding protein MglA
TPANIC_RS03650	6,7	0	0	*	*	*	*	*	*	*	*	*	ferredoxin--NADP(+) reductase
TPANIC_RS03660	0	1,2	2,3,4,5,6,7,8,9	*	*	*	*	*	*	*	*	*	ribosome silencing factor RsfS
TPANIC_RS03715	0	0	2,3,4,5,6,7,8,9	*	*	*	*	*	*	*	*	*	hypothetical protein
TPANIC_RS03745	0	8,9	8,9	*	*	*	*	*	*	*	*	*	methionyl-tRNA formyltransferase
TPANIC_RS03845	0	0	2,3,4,5,6,7,8,9	*	*	*	*	*	*	*	*	*	endonuclease III
TPANIC_RS03980	0	8,9	0	*	*	*	*	*	*	*	*	*	sugar ABC transporter ATP-binding protein
TPANIC_RS04240	4,5,6,7,8,9	4,5,6,7,8	6,7//6,7,9//4,5,6,7,8,9	936431;936529;936613;936655;936771	A;G;T;G;A	Fribourg	*;G;T;G;*	*;Fribourg;Fribourg;Fribourg;*	NON-SYNONYMOUS;SYNONYMOUS;SYNONYMOUS;SYNONYMOUS;NON-SYNONYMOUS	376G>A;474A>G;558C>T;600A>G;716G>A	Asp126Asn;Gly158Gly;Gly186Gly;Glu200Glu;Arg239Lys	936431 - 937778	hypothetical protein
TPANIC_RS04245	4,5,6,7,8,9	4,5,6,7,8,9	4,5,6,7,8,9	937490	A	Fribourg	A	Fribourg	NON-SYNONYMOUS	172G>A	Val58Ile	936431 - 937778	hypothetical protein
TPANIC_RS04265	0	0	2,3,4,5,6,7,8,9	*	*	*	*	*	*	*	*	*	peptidoglycan-binding protein LysM
TPANIC_RS04270	1,2	1,2	6,7	945292	T	SS14	T	SS14	NON-SYNONYMOUS	1115G>A	Ser372Asn	*	hypothetical protein
TPANIC_RS04280	1,2,3,5,8,9	1,2,3,5,8,9	6,7	948666	C	SS14	C	SS14	SYNONYMOUS	99A>G	Gln33Gln	*	hypothetical protein
TPANIC_RS04300	1,2,8,9//1,8,9	8,9	0	*	*	*	*	*	*	*	*	*	flagellar hook-associated protein 2
TPANIC_RS04325	8,9	8,9	0	*	*	*	*	*	*	*	*	*	phosphohydrolase
TPANIC_RS04410	0	0	0	*	*	*	*	*	*	*	*	974213 - 978422	hypothetical protein
TPANIC_RS04415	0	1,3,4,5,6,7,8,9	0	*	*	*	*	*	*	*	*	974213 - 978422	hypothetical protein
TPANIC_RS04420 (a)	0	0	0	*	*	*	*	*	*	*	*	974213 - 978422	hypothetical protein
TPANIC_RS04425	1,2	1,2	4,5,6,7,8,9	*	*	*	*	*	*	*	*	974213 - 978422	ATPase AAA
TPANIC_RS04725	0	0	2,3,4,5,6,7,8,9	*	*	*	*	*	*	*	*	*	hypothetical protein
TPANIC_RS04760	6,7	6,7	6,7	*	*	*	*	*	*	*	*	*	hypothetical protein
TPANIC_RS04765	1	1,2	4,5,6,7,8	*	*	*	*	*	*	*	*	1051830 - 1053578	hypothetical protein
TPANIC_RS04770	1,2,3,5,6,7//1,3,5,6,7	1,2	4,5,6,7,8,9	*	*	*	*	*	*	*	*	1051830 - 1053578	hypothetical protein
TPANIC_RS04785	1,2	1,2	6,7	*	*	*	*	*	*	*	*	*	iron transporter
TPANIC_RS04790	6,7	6,7	6,7	*	*	*	*	*	*	*	*	*	phenylalanine--tRNA ligase subunit alpha
TPANIC_RS04845	0	1,2	4,5,6,7,8,9	*	*	*	*	*	*	*	*	1068323 - 1068696	molecular chaperone HtpG
TPANIC_RS04900	0	4,5,6,7,8,9	0	1080342;1080343	*	*	T	Fribourg	SYNONYMOUS;NON-SYNONYMOUS	108C>T;109C>T	Val36Val;Arg37Trp	*	hypothetical protein
TPANIC_RS04905	6,7	6,7	6,7	*	*	*	*	*	*	*	*	*	cyclic nucleotide-binding protein
TPANIC_RS04925	0	1,2	6,7	*	*	*	*	*	*	*	*	*	amino acid carrier protein
TPANIC_RS04950	0	0	2,3,4,5,6,7,8,9	*	*	*	*	*	*	*	*	*	hypothetical protein
TPANIC_RS04965	0	1,2	2,3,4,5,6,7,8,9	*	*	*	*	*	*	*	*	*	DNA gyrase subunit B
TPANIC_RS05015	0	0	2,3,4,5,6,7,8,9	*	*	*	*	*	*	*	*	*	basic membrane protein
TPANIC_RS05085	1,2,3,5,8,9//1,2,8,9	1,2,8,9//1,2,3,5,8,9	0	1124233	T	SS14	T	SS14	SYNONYMOUS	429G>A	Lys143Lys	*	DNA helicase II
TPANIC_RS05090	0	8,9	0	*	*	*	*	*	*	*	*	*	hypothetical protein
TPANIC_RS05090-TPANIC_RS05095 (INTERGENIC)	*	*	*	1125555	G	SS14	G	SS14	INTERGENIC	1125555A>G	*	*	*
TPANIC_RS05095	0//8,9	8,9	6,7,8,9	*	*	*	*	*	*	*	*	1125472 - 1129419	hypothetical protein
TPANIC_RS05100	0	0	0	*	*	*	*	*	*	*	*	1125472 - 1129419	hypothetical protein
TPANIC_RS05105	1,2	1,2	4,5,6,7,8,9	*	*	*	*	*	*	*	*	1125472 - 1129419	hypothetical protein
TPANIC_RS05110	4,5,6,7,8,9	4,5,6,7,8,9	4,5,6,7,8,9	1129419	C	Fribourg	C	Fribourg	NON-SYNONYMOUS	377T>C	Val126Ala	1125472 - 1129419	calcium:proton antiporter
