# Supplementary material for: Historic Treponema pallidum genomes from Colonial Mexico retrieved from archaeological remains
Source: PLoS Negl Trop Dis. 2018 Jun 21;12(6):e0006447. doi: 10.1371/journal.pntd.0006447 (PMC6013024; doi:10.1371/journal.pntd.0006447)
Supplement: S2 Table — 27 unique SNPs were identified for 94A and 94B while three unique SNPs were identified in 133. The reference allele (Nichols) and the alternative allele, the gene, gene annotation and the effect of the variant are provided for each SNP. The position within the gene and its corresponding amino acid change is also provided. (XLSX) [file pntd.0006447.s005.xlsx]

## Sheet: Sheet1
Position	Ref	Alt	Sample	Variant Effect	Effect Strength	Gene	Gene Position	Amino Acid change	Annotation
7630	C	T	94A,94B	nonsynonymous_variant	MODERATE	TPANIC_RS00035	617C>T	Ala206Val	hypothetical protein (pseudogene)
27553	C	G	94A,94B	upstream_gene_variant	MODIFIER	TPANIC_RS00080	-3122G>C		tRNA-Ser
72743	G	A	94A,94B	synonymous_variant	LOW	TPANIC_RS00325	87G>A	Thr29Thr	hypothetical protein
79905	C	A	94A,94B	nonsynonymous_variant	MODERATE	TPANIC_RS00355	733G>T	Ala245Ser	hypothetical protein
237661	C	T	94A	nonsynonymous_variant	MODERATE	TPANIC_RS01145	70G>A	Val24Ile	cobalt ABC transporter ATP-binding protein
312080	T	A	94A,94B	nonsynonymous_variant	MODERATE	TPANIC_RS01475	737T>A	Val246Glu	hypothetical protein
315496	C	T	94A,94B	synonymous_variant	LOW	TPANIC_RS01490	423C>T	Ser141Ser	sugar ABC transporter ATP-binding protein
346215	C	T	94A,94B	nonsynonymous_variant	MODERATE	TPANIC_RS01590	733C>T	Arg245Trp	membrane protein
346507	A	C	94A,94B	nonsynonymous_variant	MODERATE	TPANIC_RS01590	1025A>C	Glu342Ala	membrane protein
356301	C	T	133	nonsynonymous_variant	MODERATE	TPANIC_RS01625	336G>A	Met112Ile	phosphogluconate dehydrogenase (NADP(+)-dependent%2C decarboxylating)
363882	A	G	94A,94B	synonymous_variant	LOW	TPANIC_RS01665	759T>C	His253His	bifunctional folylpolyglutamate synthase/dihydrofolate synthase
364137	C	T	94A,94B	synonymous_variant	LOW	TPANIC_RS01665	504G>A	Thr168Thr	bifunctional folylpolyglutamate synthase/dihydrofolate synthase
364179	A	G	94A,94B	synonymous_variant	LOW	TPANIC_RS01665	462T>C	Asn154Asn	bifunctional folylpolyglutamate synthase/dihydrofolate synthase
364539	T	C	94A,94B	synonymous_variant	LOW	TPANIC_RS01665	102A>G	Ser34Ser	bifunctional folylpolyglutamate synthase/dihydrofolate synthase
364553	C	T	94A,94B	nonsynonymous_variant	MODERATE	TPANIC_RS01665	88G>A	Ala30Thr	bifunctional folylpolyglutamate synthase/dihydrofolate synthase
372873	C	T	94A,94B	nonsynonymous_variant	MODERATE	TPANIC_RS01695	434C>T	Pro145Leu	hypothetical protein
373125	C	G	94A,94B	nonsynonymous_variant	MODERATE	TPANIC_RS01695	686C>G	Ala229Gly	hypothetical protein
408719	T	C	94A,94B	nonsynonymous_variant	MODERATE	TPANIC_RS01865	379A>G	Thr127Ala	hypothetical protein
408746	G	A	94A,94B	nonsynonymous_variant	MODERATE	TPANIC_RS01865	352C>T	Leu118Phe	hypothetical protein
522822	A	G	133	nonsynonymous_variant	MODERATE	TPANIC_RS02370	364A>G	Ile122Val	chemotaxis protein
556688	A	G	94A,94B	nonsynonymous_variant	MODERATE	TPANIC_RS02520	1765A>G	Asn589Asp	hypothetical protein
556697	C	A	94A,94B	nonsynonymous_variant	MODERATE	TPANIC_RS02520	1774C>A	Gln592Lys	hypothetical protein
566677	G	A	94A,94B	synonymous_variant	LOW	TPANIC_RS02565	2208C>T	Ser736Ser	Lon protease
597859	A	G	94A,94B	synonymous_variant	LOW	TPANIC_RS02705	786T>C	Leu262Leu	tRNA uridine(34) 5-carboxymethylaminomethyl synthesis GTPase MnmE
624832	T	C	133	nonsynonymous_variant	MODERATE	TPANIC_RS02830	331A>G	Lys111Glu	hypothetical protein
936726	A	G	94A,94B	nonsynonymous_variant	MODERATE	TPANIC_RS04240	671A>G	Glu224Gly	hypothetical protein
1068323	T	C	94A,94B	synonymous_variant	LOW	TPANIC_RS04845	1854A>G	Glu618Glu	molecular chaperone HtpG
1068696	C	T	94A,94B	nonsynonymous_variant	MODERATE	TPANIC_RS04845	1481G>A	Arg494Lys	molecular chaperone HtpG
1080089	C	T	94A,94B	upstream_gene_variant	MODIFIER	TPANIC_RS04870	-4994G>A		hypothetical protein
1126221	G	A	94A,94B	synonymous_variant	LOW	TPANIC_RS05095	246G>A	Gly82Gly	hypothetical protein
1132580	C	T	94A,94B	nonsynonymous_variant	MODERATE	TPANIC_RS05115	356G>A	Arg119His	valine--tRNA ligase
