# Supplementary material for: Historic Treponema pallidum genomes from Colonial Mexico retrieved from archaeological remains
Source: PLoS Negl Trop Dis. 2018 Jun 21;12(6):e0006447. doi: 10.1371/journal.pntd.0006447 (PMC6013024; doi:10.1371/journal.pntd.0006447)
Supplement: S3 Table — A list of 16 recombination events detected by ClonalFrameML in the common ancestor of the ancient genomes 94A and 94B is provided. For each region the length and number of SNPs within that region are provided. For each region the number of SNPs per base pair is given as a factor of the genome-wide average. For each region, recombination events occurring in both internal and terminal branches of the tree that are sharing the event with the common ancestor of 94A and 94B are specified. Genes located within the predicted recombinant regions are listed together with their annotated functions. (XLSX) [file pntd.0006447.s006.xlsx]

## Sheet: Sheet1
Start	End	Length	Number of SNPs *	SNPs per bp as a factor of the genome-wide average	patterns of the recombinant regions	Genes in this region	Function of the genes
6971	11072	4102	29	3.51216	Specific to common ancestor of 94A and 94B	TPANIC_RS00030, TPANIC_RS00035, TPANIC_RS00040, TPANIC_RS00045	peptide ABC transporter permease; hypothetical protein; hypothetical protein; hypothetical protein
155865	156964	1100	14	6.32276	Shared with common ancestor of Treponema pallidum	TPANIC_RS00680, TPANIC_RS00685	hypothetical protein
185966	187177	1212	8	3.27913	Specific to common ancestor of 94A and 94B	TPANIC_RS00830, TPANIC_RS00835	periplasmic zinc-binding protein TroA;zinc transport system ATP-binding protein TroB
330251	330832	582	8	6.82871	Shared with common ancestor of Treponema pallidum	TPANIC_RS01545	hypothetical protein
346215	347572	1358	28	10.2431	Shared with Mexico A , IND1,Bosnia A, common ancestor of pertune strains	TPANIC_RS01590	membrane protein
363829	364553	725	8	5.48181	Specific to common ancestor of 94A and 94B	TPANIC_RS01665	bifunctional folylpolyglutamate synthase/dihydrofolate synthase
372469	374924	2456	23	4.65234	Specific to common ancestor of 94A and 94B	TPANIC_RS01695, TPANIC_RS01700, TPANIC_RS01705	hypothetical protein;hypothetical protein;membrane protein
407766	409924	2159	12	2.76121	Specific to common ancestor of 94A and 94B	TPANIC_RS01860, TPANIC_RS01865, TPANIC_RS01870, TPANIC_RS01875	helicase;hypothetical protein;division/cell wall cluster transcriptional repressor MraZ;ribosomal RNA small subunit methyltransferase H
492826	493531	706	27	18.999	Shared with common ancestor of SS14 and Mexico A	TPANIC_RS02260	hypothetical protein
533712	534323	612	5	4.05873	Specific to common ancestor of 94A and 94B	TPANIC_RS02420	rod shape-determining protein
555547	557793	2247	23	5.08506	Shared with common ancestor of SS14 and Mexico A	TPANIC_RS02520	hypothetical protein
936431	937778	1348	48	17.6898	Shared with common ancestor of Treponema pallidum , Sea81-4, Gautheir	TPANIC_RS04240, TPANIC_RS04245	hypothetical protein;hypothetical protein
974213	978422	4210	76	8.96815	Shared with AR2,BAL3,Bosnia A, Sea81-4, SW6 and with common ancestor of SS14 and Mexico A	TPANIC_RS04410,TPANIC_RS04415,TPANIC_RS04420,TPANIC_RS04425	hypothetical protein;hypothetical protein;hypothetical protein;ATPase AAA
1051830	1053578	1749	39	11.0776	Shared with common ancestor of pertune strains, Fribourg-Blanc, Sea81-4, common ancestor of Samao D and SAM1, common ancestor of Treponema pallidum	TPANIC_RS04765, TPANIC_RS04770	hypothetical protein;hypothetical protein
1068323	1068696	374	4	5.31325	Specific to common ancestor of 94A and 94B	TPANIC_RS04845	molecular chaperone HtpG
1125472	1129419	3948	52	6.54331	Shared with common ancestor of SS14 and Mexico A and common ancestor of Nichols and Sea81-4	TPANIC_RS05095, TPANIC_RS05100, TPANIC_RS05105, TPANIC_RS05110	hypothetical protein;hypothetical protein;hypothetical protein;calcium:proton antiporter
		Total Number of SNPs		2294
		Genome length of Nichols		1139633
		* Numbers correspond to SNP calls without exclusion of missing data
