# Supplementary material for: Historic Treponema pallidum genomes from Colonial Mexico retrieved from archaeological remains
Source: PLoS Negl Trop Dis. 2018 Jun 21;12(6):e0006447. doi: 10.1371/journal.pntd.0006447 (PMC6013024; doi:10.1371/journal.pntd.0006447)
Supplement: S4 Table — Overview of 61 potentially virulence related genes. The start and end coordinates and strand information of the genes are provided as well as RefSeq and GenBank locus tags. (XLSX) [file pntd.0006447.s007.xlsx]

## Sheet: TableS4
Locus tag (RefSeq)	Locus tag (GenBank)	Start	End	Strand	Reference
TPANIC_RS00040	TPANIC_0009	8341	10165	-	Radolf et al.,2016
TPANIC_RS00045	TPANIC_0011	10397	12379	+	Radolf et al.,2016
TPANIC_RS00200	TPANIC_0040	46946	49390	+	Radolf et al.,2016
TPANIC_RS00450	TPANIC_0092	101634	102122	+	Radolf et al.,2016
TPANIC_RS00560	TPANIC_0111	126922	128412	+	Radolf et al.,2016
TPANIC_RS00590	TPANIC_0117	134912	136708	-	Radolf et al.,2016
TPANIC_RS00635	TPANIC_0126	147623	148294	-	Radolf et al.,2017
TPANIC_RS00665	TPANIC_0131	152314	154110	-	Radolf et al.,2016
TPANIC_RS00675	TPANIC_0133	154350	155582	-	Radolf et al.,2016
TPANIC_RS00680	TPANIC_0134	155579	156709	-	Radolf et al.,2016
TPANIC_RS00695	TPANIC_0136	157943	159430	+	Radolf et al.,2016
TPANIC_RS00795	TPANIC_0155	178280	179395	+	Radolf et al.,2016
TPANIC_RS00830	TPANIC_0163	185763	186689	+	Radolf et al.,2016
TPANIC_RS00870	TPANIC_0171	192146	192574	+	Radolf et al.,2017
TPANIC_RS01295	TPANIC_0257	269345	270415	+	Radolf et al.,2017
TPANIC_RS01455	TPANIC_0292	306712	307965	+	Weinstock et al., 1998
TPANIC_RS01480	TPANIC_0298	312289	313320	+	Radolf et al.,2016
TPANIC_RS01545	TPANIC_0313	329144	331432	+	Radolf et al.,2016
TPANIC_RS01555	TPANIC_0316	332299	333493	-	Radolf et al.,2016
TPANIC_RS01560	TPANIC_0317	333552	335822	-	Radolf et al.,2016
TPANIC_RS01590	TPANIC_0326	345483	347996	+	Radolf et al.,2016
TPANIC_RS01595	TPANIC_0327	348053	348571	+	Weinstock et al., 1998
TPANIC_RS02115	TPANIC_0433	461695	463509	+	Radolf et al.,2016
TPANIC_RS02120	TPANIC_0435	463606	464076	-	Radolf et al.,2017
TPANIC_RS02210	TPANIC_0453	483698	484561	+	Radolf et al.,2016
TPANIC_RS02345	TPANIC_0483	514108	515319	-	Radolf et al.,2016
TPANIC_RS02370	TPANIC_0488	522459	524996	+	Radolf et al.,2016
TPANIC_RS02405	TPANIC_0493	529477	531312	+	Radolf et al.,2016
TPANIC_RS02520	TPANIC_0515	554924	557899	+	Radolf et al.,2017
TPANIC_RS02695	TPANIC_0548	593270	594574	+	Radolf et al.,2017
TPANIC_RS02820	TPANIC_0571	621983	622648	-	Weinstock et al., 1998
TPANIC_RS02830	TPANIC_0574	623858	625162	-	Radolf et al.,2017
TPANIC_RS03015	TPANIC_0610	662845	664926	+	Radolf et al.,2016
TPANIC_RS03065	TPANIC_0620	672656	674485	-	Radolf et al.,2016
TPANIC_RS03070	TPANIC_0621	674543	676819	-	Radolf et al.,2016
TPANIC_RS03170	TPANIC_0639	699350	701284	+	Radolf et al.,2016
TPANIC_RS03175	TPANIC_0640	701308	703152	+	Radolf et al.,2016
TPANIC_RS03245	TPANIC_0655	720193	721239	+	Radolf et al.,2016
TPANIC_RS03475	TPANIC_0700	768035	768427	-	Radolf et al.,2016
TPANIC_RS03635	TPANIC_0733	799993	800652	+	Radolf et al.,2017
TPANIC_RS03715	TPANIC_0750	816714	817385	+	Radolf et al.,2016
TPANIC_RS03720	TPANIC_0751	817422	818135	+	Radolf et al.,2016
TPANIC_RS03800	TPANIC_0768	835524	836561	+	Weinstock et al., 1998
TPANIC_RS03805	TPANIC_0769	836558	837535	+	Weinstock et al., 1998
TPANIC_RS03940	TPANIC_0796	863680	864768	-	Weinstock et al., 1998
TPANIC_RS04050	TPANIC_0819	888667	889593	-	Weinstock et al., 1998
TPANIC_RS04235	TPANIC_0856	934725	935909	+	Radolf et al.,2017
TPANIC_RS04240	TPANIC_0858	936056	937237	+	Radolf et al.,2017
TPANIC_RS04245	TPANIC_0859	937319	938803	+	Radolf et al.,2017
TPANIC_RS04270	TPANIC_0865	944967	946406	-	Radolf et al.,2017
TPANIC_RS04420	TPANIC_0897	975921	977441	-	Radolf et al.,2016
TPANIC_RS04710	TPANIC_0956	1038631	1039602	+	Radolf et al.,2016
TPANIC_RS04715	TPANIC_0957	1039693	1040721	+	Radolf et al.,2016
TPANIC_RS04760	TPANIC_0966	1049148	1050782	-	Radolf et al.,2017
TPANIC_RS04765	TPANIC_0967	1050829	1052382	-	Radolf et al.,2017
TPANIC_RS04775	TPANIC_0969	1053998	1055572	-	Radolf et al.,2017
TPANIC_RS04780	TPANIC_0971	1055752	1056366	-	Radolf et al.,2017
TPANIC_RS04995	TPANIC_1012	1104660	1105595	-	Radolf et al.,2016
NA	TPANIC_1030	1125793	1125948	-	Mikalova et al., 2010
TPANIC_RS05095	TPANIC_1031	1125976	1127520	+	Radolf et al.,2016
TPANIC_RS05130	TPANIC_1038	1136431	1136964	-	Weinstock et al., 1998
